# Supplementary material for: Comprehensive feature evaluation of the main facades of Catholic churches in Sichuan-Chongqing region based on semantic difference method, 1840–1949
Source: PLoS One. 2026 May 8;21(5):e0348806. doi: 10.1371/journal.pone.0348806 (PMC13155555; doi:10.1371/journal.pone.0348806)
Supplement: S1 Tabel — (XLSX) [file pone.0348806.s002.xlsx]

## Sheet: Sheet1
Church ID	Church name	The relationship between church facade and environment	Church facade contour	Church facade style 1	Church facade style 2	Church facade decoration	Church religious expression
N1	Wangjiazhai Catholic Church	2.14	2.06	1.7	2.26	2.24	1.96
N2	Xishan Benedictine Monastery	3.34	2.58	2.52	3.14	3.5	2.52
N3	Luzhou Zhenyuan Hall	3.98	3.68	3.08	3.04	3.34	3.1
N4	Jiangxi Street Catholic Church	2.26	4.94	2.08	2.94	3.08	4.08
N5	Gongjing Catholic Church	2.88	1.68	2.12	1.62	1.66	2.5
N6	Anxi Catholic Church	2.26	1.84	2.16	1.58	2.24	2.12
N7	Renshou Catholic Church	2.32	2.1	1.76	2.24	4.82	1.96
N8	Wenjiangnan Catholic Church	2.84	2.32	1.96	2.8	2.82	2.16
N9	Longchi Catholic Church	4.82	2.76	3.08	4.72	3.8	3.12
N10	Huguo Catholic Church	1.88	1.48	1.5	2.74	2.96	2.24
N11	Dengchigou Catholic Church	2.3	3.78	2.62	4.72	4.86	5.38
N12	Suining Songlin Church	2.12	2.82	2.08	1.92	2.86	1.52
N13	Masangba Catholic Church	3.22	3.1	3.44	5.16	5.02	3.72
N14	Seven Duiwa Catholic Church	5.84	5.8	3.24	4.76	5.76	5.28
N15	Mugu Catholic Church	6.76	6.56	5.84	5.84	3.92	6.22
N16	Bishan Lude Hall	6.18	6.76	5.84	6.68	6.28	7.02
N17	Zhengdongjie Catholic Church	6.16	6.16	2.9	6.72	6.8	6.18
N18	Xuan Yi Rose Academy	5.74	6.74	6.12	6.86	7.36	6.12
N19	Yuantong Catholic Church	6.46	7.02	6.54	6.58	6.82	6.58
N20	Xichang Catholic Church	7	6.7	6.8	7.02	6.58	7.22
N21	Anfu Catholic Church	6.74	7	6.06	6.94	5.92	7.52
N22	Jiangzhou Catholic Church	7.36	6.76	6.88	5.84	5.82	7.22
N23	Xiushui Catholic Church	5.8	6.96	7.72	4.72	4.78	7.14
N24	Xiaojin Catholic Church	4.52	6.72	6.98	6.42	7.14	6.72
N25	Helong Catholic Church	5.12	6.3	6.22	5.6	5.98	6.04
N26	West Street Catholic Church	5.4	6.18	5.7	4.08	3.94	6.22
N27	Miaoyu Catholic Church	5.8	6.44	6.54	6	5.08	6.2
N28	Church of Our Lady of the Rosary	7.04	7.08	7.64	7.02	7.02	6.82
N29	Gongxing Street Catholic Church	6.7	6.6	6.98	6.48	7.86	6.48
N30	Zizhong Catholic Church	5.92	6.56	6.7	5.72	6.36	6.56
N31	Qionglai Wushengtang	5.68	6.1	6.24	5.96	6.24	5.82
N32	Yongjia Catholic Church	6.92	6.52	6.22	6.36	5.92	6.38
N33	Bachuan Catholic Church	6.92	7.04	6.86	7.14	7.3	6.64
N34	Dechang Sacred Heart Church	6.16	6.78	6.26	6.76	6.8	6.9
N35	Shaba Catholic Church	5.32	6.88	7.1	5.62	5.2	7.06
N36	Shifang Shengxiu Church	6.26	6.48	7.22	6.16	5.34	6.16
N37	Huili Catholic Church	6.02	6.82	6.78	6.52	6.16	6.44
N38	Hexi Catholic Church	3.36	5.12	5.88	3.12	3.08	4.82
N39	Zhangjiaxiang Catholic Church	6.36	5.4	7	5.8	5.88	7.04
N40	Shujiawan Catholic Church	6.6	5.82	7.18	6.94	7.7	6.96
N41	Zhongxian Tianchi Monastery	6.74	7.18	7.66	6.74	7.44	6.94
N42	Zhenyuan Hall, Shima Township	4.62	6.92	7.28	5.2	6.16	6.98
N43	Yongchuan Saint Michael Church	4.58	4.86	6.56	5.06	5.62	6.44
N44	Cimushan Monastery	3.18	6.34	7.28	7.1	6.16	6.86
N45	Fuling Catholic Church	5.9	6.16	6.78	6.18	6.02	6.76
N46	Yangliu Street Catholic Church	6.96	6.76	6.76	5.6	5.64	6.04
N47	Delesa Catholic Church	7.68	7.62	7.02	6.28	6.14	6.12
N48	Moxi Catholic Church	6.04	7.74	5.9	7.04	7.06	6.98
N49	Nanchuan Catholic Church	7.02	7.66	7.52	7.02	6.26	6.54
N50	Changyuanzhen	7.94	8.24	7.76	7.22	7.8	7.9
	Catholic Church
N51	Chongqing Joseph's Church	6.96	7.7	7.56	6.94	6.98	7.34
N52	Berlin Catholic Church	6.5	6.06	8.22	5.88	7.82	8.4
N53	Mianzhu Catholic Church	6.34	6.16	7.3	6.14	6.74	6.62
N54	Ya 'an Church of Our Lady	6.48	6.58	7.4	6.46	6.46	6.82
N55	Hebaochang Catholic Church	6.88	7.26	6.68	5.92	6.02	6.4
N56	Nanchong Catholic Church	6.14	6.92	6.98	6.56	6.38	6.62
N57	Wenxingjie Catholic Church	6.52	6.38	6.54	6.38	6.24	6.16
N58	Lingbao Seminary	6.96	7.68	7.76	6.2	6.9	6.36
N59	Tongguanyi Catholic Church	5.42	6.38	6.3	7.22	7.44	7.18
N60	Ya 'an Xiaoming Seminary	3.04	5.62	4.94	6.34	5.56	4.52
N61	Benevolent Catholic Church	4.62	5.64	6.26	5.06	4.86	4.88
N62	Ping 'an qiao Catholic Church	4.24	3.92	7.74	7.38	7.18	7.16
